# Supplementary material for: Geostatistical Modeling and Heterogeneity Analysis of Tumor Molecular Landscape
Source: Cancers (Basel). 2022 Oct 25;14(21):5235. doi: 10.3390/cancers14215235 (PMC9656041; doi:10.3390/cancers14215235)
Supplement: Supplementary file 1 [file cancers-14-05235-s001.zip]

Archive with 1 entries (1 files):
- cancers-1960505-supplementary.pdf
